# Supplementary material for: Laponite vs. Montmorillonite as Eugenol Nanocarriers for Low Density Polyethylene Active Packaging Films
Source: Nanomaterials (Basel). 2024 Dec 2;14(23):1938. doi: 10.3390/nano14231938 (PMC11643650; doi:10.3390/nano14231938)
Supplement: Supplementary file 1 [file nanomaterials-14-01938-s001.zip]

Archive with 1 entries (1 files):
- nanomaterials-3324036-supplementary.pdf
